# Supplementary material for: The Macaque Social Responsiveness Scale (mSRS): A Rapid Screening Tool for Assessing Variability in the Social Responsiveness of Rhesus Monkeys (Macaca mulatta)
Source: PLoS One. 2016 Jan 5;11(1):e0145956. doi: 10.1371/journal.pone.0145956 (PMC4701177; doi:10.1371/journal.pone.0145956)
Supplement: S1 Data — (XLSX) [file pone.0145956.s001.xlsx]

## Sheet: Sheet1
S1 Data. Raw mSRS score and demographic information for subjects
subject#	SRS raw	gender	age yrs	rank
1	28	Female	17	alpha
2	21	Female	12	alpha
3	12	Female	10	alpha
4	19	female	5.33333	high
5	14	female	6	high
6	17	Female	6.41667	high
7	19.5	female	8	high
8	18.5	Female	8.16667	high
9	17	female	8.83333	high
10	15.6667	female	10	high
11	12	female	11	high
12	31	female	11.0833	high
13	14	female	11.3333	high
14	22.5	female	11.3333	high
15	27.3333	female	12	high
16	25	female	12.25	high
17	25	female	12.5	high
18	26	female	13.0833	high
19	29	female	13.0833	high
20	25	female	13.25	high
21	24	female	14.4167	high
22	21.5	female	14.9167	high
23	29	female	15.5	high
24	19	female	16	high
25	34	Female	16.1667	high
26	28.5	female	16.5	high
27	15	female	16.8333	high
28	21.8	female	17.4167	high
29	37	Female	17.5833	high
30	34	Female	17.5833	high
31	24	female	17.9167	high
32	18	Female	19.4167	high
33	25	female	20.1667	high
34	35	female	21.0833	high
35	22	Female	22.0833	high
36	21	female	4.75	low
37	8	female	4.83333	low
38	30	Female	5.25	low
39	10	female	5.66667	low
40	23	female	6.25	low
41	37	Female	7	low
42	24	Female	8.25	low
43	23	female	8.25	low
44	55.3333	female	9	Low
45	9	female	9.91667	low
46	55	female	10	Low
47	18	female	10.25	low
48	45.5	female	11	Low
49	30	female	11.1667	low
50	32	female	11.25	low
51	26	female	11.3333	low
52	39	female	12	low
53	24	female	12.25	low
54	29	female	12.3333	low
55	12	female	12.75	low
56	39	female	13.0833	low
57	48	female	13.9167	low
58	38.3333	female	14.1667	low
59	28	Female	14.3333	low
60	27	female	17.1667	low
61	29	female	17.5	low
62	46	female	18	low
63	39	female	18.1667	low
64	57	female	18.5	low
65	32	Female	19.25	low
66	32	female	15.4167	low
67	28	female	10.1667	mid
68	24	female	13.3333	mid
69	28	female	14.1667	mid
70	25	female	14.5	mid
71	31.5	female	16	mid
72	32.5	female	16.0833	mid
73	23	female	16.25	mid
74	10	female	5.75	middle
75	10	female	5.83333	middle
76	22	Female	7.08333	middle
77	34.5	female	8.16667	middle
78	17	female	10.75	middle
79	17	Female	11.3333	middle
80	39	Female	11.3333	middle
81	13	female	11.5	middle
82	15.5	female	17	middle
83	32.5	female	17.3333	middle
84	17.6667	female	17.5	middle
85	18	female	19.8333	middle
86	22	female	20.1667	middle
87	33	Female	17	middle
88	16	Female	12	middle
89	16	Female	9	middle
90	23	Female	14	middle
91	14	Female	9	middle
92	38.3333	male	4	high
93	25	male	4.25	high
94	28	male	4.25	high
95	19	male	5.41667	high
96	24	male	10.5	high
97	13.5	male	12	high
98	13.5	male	13	high
99	26.3333	male	4	low
100	19	male	4.91667	low
101	57	male	10.4167	low
102	51	male	10.5	low
103	11.5	male	12.8333	low
104	17.5	male	13	middle
105	23	male	10	middle
